# Supplementary material for: Mathematical optimization of frost resistant crop production to ensure food supply during a nuclear winter catastrophe
Source: Sci Rep. 2023 May 22;13:8254. doi: 10.1038/s41598-023-35354-7 (PMC10202904; doi:10.1038/s41598-023-35354-7)
Supplement: Supplementary file 1 — Supplementary Information. [file 41598_2023_35354_MOESM1_ESM.xlsx]

## Sheet: Input data
Food crop (from Table 1)	Dietary energy (kJ per 100g)	Dietary protein (g per 100g)	Yield in tonnes per hectare	Yield - min	Yield-max
Vegetables
Broccoli	140	3.8	16
Cabbage (white)	108	1.2	68
Cabbage (savoy)	130	1.7	44	29	59
Carrots	156	0.6	120	70	170
Cauliflower	79	0.8	33
Field beans	143	2.1	25	20	30
Kale	168	4.6	15	12	17
Lettuce	57	1.5	24	18	30
Onions	130	1.4	70	60	80
Parsnips	235	1	25	20	30
Spinach	75	2.5	20	15	25
Sugar and fodder beet	180	1.6	67
Swede	125	0.8	33	25	40
Grains
Barley	1300	9.2	7
Canola	2686	18.6	3.1
Linseed	1890	18.4	2.8	2	3.5
Lupins	1550	36.2	2.2
Oats	1586	13.2	7.9	5.7	10
Rye	1230	11	4.3
Wheat	1400	13.4	9.9
Livestock related
Milk	278	3.5	5.4
Lamb	581	20.6	0.104
Beef	746	20	0.31
